# Supplementary material for: E proteins control the development of NKγδT cells through their invariant T cell receptor
Source: Nat Commun. 2024 Jun 13;15:5078. doi: 10.1038/s41467-024-49496-3 (PMC11176164; doi:10.1038/s41467-024-49496-3)
Supplement: Supplementary file 5 — Supplementary Data 1 [file 41467_2024_49496_MOESM5_ESM.xlsx]

## Sheet: Sheet1
Single cell TCR sequence results for Id3+/+ and Id3-/- NKgdT cells
		Vg1	P/N	Jg4	Vd6.3	P/N	Dd1	P/N	Dd2	P/N	Jd1
Germline		GCA GTC TGG ATA AA		TCA GGC ACA TCA TGG	TGG GAG CTG G		ATGGCATAT		ATCGGAGGGATACGAG		CT ACC GAC
Genotype	CD24 exp	Vg1	P/N	Jg4	Vd6.3	P/N	Dd1	P/N	Dd2	P/N	Jd1	# observed
Id3+/+	CD24hi	GCA GTC TGG	TCA	TCA GGC ACA TCA TGG	TGG GAG CTG G			TTAC	CGGAGGGATACGAG	CAACGG	CC GAC	1
Id3+/+	CD24hi	GCA GTC TGG ATA A	GA	TCA GGC ACA TCA TGG	TGG GAG CT				CGGAGG	CCGACAAA	CT ACC GAC	1
Id3+/+	CD24hi	GCA GTC TGG ATA	GGA	TCA GGC ACA TCA TGG	TGG GAG C			CGCGAT	ATCGGAGGG	CCG	CT ACC GAC	1
Id3+/+	CD24hi	GCA GTC TGG		TCA GGC ACA TCA TGG	TGG GAG C	GAATGA	GGCATAT	ATTAC	GGG	ACG	CT ACC GAC	1
Id3+/+	CD24hi	GCA GTC TGG ATA AA	GGGA	TCA GGC ACA TCA TGG	TGG GAG CT	CATA	ATGGC	CCCCAT	ATCGGAGGGATACG	CCC	CT ACC GAC	1
Id3+/+	CD24hi	GCA GTC TGG	TCTCGA	TCA GGC ACA TCA TGG	TGG GAG CTG G	TA	GG	AG	ATCGGAGGGATACGA	CAC	CT ACC GAC	1
Id3+/+	CD24hi	GCA GTC TGG AT	CCCC	TCA GGC ACA TCA TGG	TGG GAG	ATC	GCAT	TTT	TCGGAGGGATACGA	AGAATTG	CT ACC GAC	1
Id3+/+	CD24hi	GCA GTC TGG ATA AA	TTGG	GGC ACA TCA TGG	TGG GAG CTG G			ACTCCCT	ATCGGAGGGATACG	CCCG	CT ACC GAC	1
Id3+/+	CD24hi	GCA GTC TGG	GAG	TCA GGC ACA TCA TGG	TGG GAG CTG G	TTAT	ATGGCATAT	ATTT	TCGGAGGGATACGAG	CTCT	CC GAC	1
Id3+/+	CD24hi	GCA GTC TGG ATA		GGC ACA TCA TGG	TGG GAG CTG G	CTCC	ATAT	ATCCCAT	ATCGGAGGGATA	AC	GAC	1
Id3+/+	CD24hi	GCA GTC TGG ATA A	CCCGCC	CA GGC ACA TCA TGG	TGG GAG CT	TTCC		T	ATCGGAGGGATACGAG	GG	CT ACC GAC	1
Id3+/+	CD24hi	GCA GTC TGG ATA A	TTGGA	TCA GGC ACA TCA TGG	TGG GAG CT	TAT	ATGGC	CCCCTCCC	ATCGGAGGGATACGAG	TC	GAC	1
Id3+/+	CD24hi	GCA GTC TGG AT	TC	CA GGC ACA TCA TGG	TGG GAG C	CCCGAT	ATGGC	CCC	ATCGGAGGGATACGAG		CC GAC	1
Id3+/+	CD24hi	GCA GTC TGG AT	GGG	A GGC ACA TCA TGG	TGG GAG CT	CTAT			ATCGGAGGGATACGAG		CC GAC	1
Id3+/+	CD24hi	GCA GTC TGG	TCCCGA	TCA GGC ACA TCA TGG	TGG GAG CTG G	AGA			TCGGAGGGATACGAG		CT ACC GAC	1
Id3+/+	CD24hi	GCA GTC TGG	TCTGGG	GGC ACA TCA TGG	TGG GAG CT				TCGGAGGGAT	GCT	GAC	1
Id3+/+	CD24hi	GCA GTC TGG A	GA	TCA GGC ACA TCA TGG	TGG GAG CTG G	C	ATGGC	AT	ATCGGAGGGATACGAG		CT ACC GAC	1
Id3+/+	CD24hi	GCA GTC TGG ATA A	CCCGCC	CA GGC ACA TCA TGG	TGG GAG CTG		ATGGCATAT	T	ATCGGAGGGAT	G	CC GAC	1
Id3+/+	CD24hi	GCA GTC TGG		TCA GGC ACA TCA TGG	TGG GAG C	GGGGGGC	ATAT	CCCCCCC	ATCGGAGGGATACGAG	AGGA	ACC GAC	1
Id3+/+	CD24hi	GCA GTC TGG ATA	GGGCGA	TCA GGC ACA TCA TGG	TGG GAG CTG				CGGAGGGATA	AAA	CT ACC GAC	1
Id3+/+	CD24hi	GCA GTC T	CG	TCA GGC ACA TCA TGG	TGG GAG CTG					A	CT ACC GAC	1
Id3+/+	CD24hi	GCA GTC TGG AT	GGGATCCTCA	TCA GGC ACA TCA TGG	TGG GAG CTG G		ATGG	A	GGAGGGATACGAG	CCT	CC GAC	1
Id3+/+	CD24hi	GCA GTC TGG	GTA	TCA GGC ACA TCA TGG	TGG GAG CTG		ATGGC	TCGCAT	ATCGGAGGGATACGAG	CTTG	CC GAC	1
Id3+/+	CD24hi	GCA GTC TGG AT	GGGA	GGC ACA TCA TGG	TGG GAG CT	TA	AT		ATCGGAGGGATAC	CT	ACC GAC	1
Id3+/+	CD24hi	GCA GTC	GGA	TCA GGC ACA TCA TGG	TGG GAG C	CAG	AT		ATCGGAGGGATACGAG	GCG	CT ACC GAC	1
Id3+/+	CD24hi	GCA GTC TGG ATA AA	T	GGC ACA TCA TGG	TGG GAG C	AGAT	ATGGCAT		ATCGGAGGGAT	CGAA	ACC GAC	1
Id3+/+	CD24hi	GCA GTC	CGA	TCA GGC ACA TCA TGG	TGG GAG CTG G	CA		T	ATCGGAGGGATACGAG	CTCC	ACC GAC	1
Id3+/+	CD24hi	GCA GTC TGG	TCA	TCA GGC ACA TCA TGG	TGG GAG				CGGAGGGATAC		T ACC GAC	1
Id3+/+	CD24hi	GCA GTC TGG	CCCCTC	TCA GGC ACA TCA TGG	TGG GAG CTG G	CG			TCGGAGGGATA	TGGC	GAC	1
Id3+/+	CD24hi	GCA GTC TGG	CCT	TCA GGC ACA TCA TGG	TGG GAG CTG G	CC	AT		ATCGGAGGGATAC		GAC	1
Id3+/+	CD24hi	GCA GTC	CGG	TCA GGC ACA TCA TGG	TGG	CCCC	TA		ATCGGAGGGA	AA	ACC GAC	1
Id3+/+	CD24hi	GCA GTC TGG AT	T	GGC ACA TCA TGG	TGG GAG CT	CCC	GG		ATCGGAGGGATACGAG	CTGGG	CT ACC GAC	1
Id3+/+	CD24hi	GCA GTC T	TA	TCA GGC ACA TCA TGG	TGG GAG CTG G	A	GG		GGAGGGATACGAG	GG	CC GAC	1
Id3+/+	CD24hi	GCA GTC TGG	GGA	TCA GGC ACA TCA TGG	TGG GAG CTG G	A	GG	G	CGGAGGGATACGAG		CT ACC GAC	1
Id3+/+	CD24hi	GCA GTC TGG AT	CGGC	GGC ACA TCA TGG	TGG GAG C	GCAT	ATGGCA	AAAT	ATCGGAGGGATACGAG	CAC	CC GAC	1
Id3+/+	CD24hi	GCA GTC TGG ATA	C	CA GGC ACA TCA TGG	TGG GAG C	ACC	AT		ATCGGAGGG	G	CT ACC GAC	1
Id3+/+	CD24hi	GCA GTC TGG AT	G	TCA GGC ACA TCA TGG	TGG GAG C	CC	AT		ATCGGAGGGATACGAG	CTGGGC	GAC	1
Id3+/+	CD24hi	GCA GTC TGG AT	TG	CA GGC ACA TCA TGG	TGG GAG C	CTT	AT		ATCGGAGGGATACGAG		CT ACC GAC	1
Id3+/+	CD24hi	GCA GTC TGG	GGA	TCA GGC ACA TCA TGG	TGG GAG CT	CCAT	ATGGCATAT		ATCGGAGGGATACGAG		CT ACC GAC	1
Id3+/+	CD24hi	GCA GTC TGG	GGA	TCA GGC ACA TCA TGG	TGG GAG CTG	CTAT	ATGGCA	CG	GGGATACG		T ACC GAC	1
												40
Genotype	CD24 exp	Vg1	P/N	Jg4	Vd6.3	P/N	Dd1	P/N	Dd2	P/N	Jd1	# observed
Id3-/-	CD24hi	GCA GTC TGG ATA		GGC ACA TCA TGG	TGG GAG C			AT	ATCGGAGGGATACGAG		CT ACC GAC	6
Id3-/-	CD24hi	GCA GTC TGG		TCA GGC ACA TCA TGG	TGG GAG C			AT	ATCGGAGGGATACGAG		CT ACC GAC	3
Id3-/-	CD24hi	GCA GTC TGG AT	C	TCA GGC ACA TCA TGG	TGG GAG CTG G		ATGGCATAT		TCGGAGGGATACGAG		CT ACC GAC	1
Id3-/-	CD24hi	GCA GTC TGG AT	C	TCA GGC ACA TCA TGG	TGG GAG CTG		ATGGCATAT		TCGGAGGGAT	GC	ACC GAC	1
Id3-/-	CD24hi	GCA GTC TGG	GCCGGA	TCA GGC ACA TCA TGG	TGG GAG CTG G	AGACA	ATAT	AC	AGGG	TCG	CT ACC GAC	1
Id3-/-	CD24hi	GCA GTC TGG	TCAGCA	TCA GGC ACA TCA TGG	TGG GAG CTG	AG	GGCA	CCC	GGGATACGAG	TGG	CC GAC	1
Id3-/-	CD24hi	GCA GTC TGG ATA	TTG	GGC ACA TCA TGG	TGG GAG	AT	ATGGCATAT	A	ATCGGAGGGATACGAG		CT ACC GAC	1
Id3-/-	CD24hi	GCA GTC TGG	CCC	TCA GGC ACA TCA TGG	TGG GAG CTG G	TAGGG		AGGGGTT	TCGGAGGGATACG	TGGC	GAC	1
Id3-/-	CD24hi	GCA GTC TGG AT	GACG	GGC ACA TCA TGG	TGG GAG CTG G				GGGATAC	TG	CT ACC GAC	1
Id3-/-	CD24hi	GCA GTC TGG ATA	GGC	GGC ACA TCA TGG	TGG GAG C	CGAT	ATGGCATAT	A	GGAGGGATA		ACC GAC	1
Id3-/-	CD24hi	GCA GTC TGG ATA	GGC	GGC ACA TCA TGG	TGG GAG CTG G	C	AT	CCCCTCTAT	ATCGGAGGGATACGAG	G	ACC GAC	1
Id3-/-	CD24hi	GCA GTC TGG	GGA	TCA GGC ACA TCA TGG	TGG GAG CT				ATCGGAGGG	TG	CT ACC GAC	1
Id3-/-	CD24hi	GCA GTC TGG ATA	GGC	GGC ACA TCA TGG	TGG GAG CTG G		TGG	GA	CGGAGGG	TCA	CT ACC GAC	1
Id3-/-	CD24hi	GCA GTC TGG AT	GACG	GGC ACA TCA TGG	TGG GAG C			AT	ATCGGAGGGATACGAG		CT ACC GAC	1
Id3-/-	CD24hi	GCA GTC TGG AT	GGGG	GGC ACA TCA TGG	TGG GAG CTG G			T	TCGGAGGGATAC	CTCCTCTGGAC	CT ACC GAC	1
Id3-/-	CD24hi	GCA GTC TGG	TGC	GGC ACA TCA TGG	TGG GAG CT			T	ATCGGAGGGATACGAG		CT ACC GAC	1
Id3-/-	CD24hi	GCA GTC TGG ATA	ACC	TCA GGC ACA TCA TGG	TGG GAG CT			T	ATCGGAGGGATACGAG		CT ACC GAC	1
Id3-/-	CD24hi	GCA GTC TGG A	CC	TCA GGC ACA TCA TGG	TGG GAG CT			T	ATCGGAGGGATACGAG		CT ACC GAC	1
Id3-/-	CD24hi	GCA GTC TGG	GGA	GGC ACA TCA TGG	TGG GAG CTG				ATCGGAGGGATACGAG	CTC	CC GAC	1
Id3-/-	CD24hi	GCA GTC TGG	ACA	GGC ACA TCA TGG	TGG GAG C			AT	ATCGGAGGGATACGAG		CT ACC GAC	1
Id3-/-	CD24hi	GCA GTC TGG	CCG	TCA GGC ACA TCA TGG	TGG GAG CT			T	ATCGGAGGGATACGAG		CT ACC GAC	1
Id3-/-	CD24hi	GCA GTC TGG	CCG	TCA GGC ACA TCA TGG	TGG GAG CTG G			AGA	CGGAGGGATACGAG	CTGGGG	GAC	1
Id3-/-	CD24hi	GCA GTC TGG AT	C	GGC ACA TCA TGG	TGG GAG CTG				ATCGGAGGGATACGAG		CT ACC GAC	1
Id3-/-	CD24hi	GCA GTC TGG ATA	CG	A GGC ACA TCA TGG	TGG GAG CTG G	C			ATCGGAGGGATACG	TG	CT ACC GAC	1
												31
Genotype	CD24 exp	Vg1	P/N	Jg4	Vd6.3	P/N	Dd1	P/N	Dd2	P/N	Jd1	# observed
Id3+/+	CD24low	GCA GTC TGG ATA		GGC ACA TCA TGG	TGG GAG CT		TGG		CGGAGGGATACGAG		CT ACC GAC	2
Id3+/+	CD24low	GCA GTC TGG ATA		GGC ACA TCA TGG	TGG GAG C			AT	ATCGGAGGGATACGAG		CT ACC GAC	3
Id3+/+	CD24low	GCA GTC TGG		GGC ACA TCA TGG	TGG GAG C			AT	ATCGGAGGGATACGAG		CT ACC GAC	1
Id3+/+	CD24low	GCA GTC TGG AT	GACG	GGC ACA TCA TGG	TGG GAG C				ATCGGAGGGATACGA		CT ACC GAC	1
Id3+/+	CD24low	GCA GTC TGG		GGC ACA TCA TGG	TGG GAG CT		TGG		CGGAGGGATACGAG		CT ACC GAC	1
Id3+/+	CD24low	GCA GTC TGG		GGC ACA TCA TGG	TGG GAG CTG			GAT	ATCGGAGGG		ACC GAC	1
Id3+/+	CD24low	GCA GTC TGG A	CA	GGC ACA TCA TGG	TGG GAG CTG		ATG		TCGGAGGGATACG	GGAGA	ACC GAC	1
Id3+/+	CD24low	GCA GTC TGG		GGC ACA TCA TGG	TGG GAG CT			T	ATCGGAGGGATACGAG		CT ACC GAC	1
Id3+/+	CD24low	GCA GTC TGG A	GA	TCA GGC ACA TCA TGG	TGG GAG CT				TCGGAGGGATACGAG	CTG	T ACC GAC	1
Id3+/+	CD24low	GCA GTC TGG A	AA	TCA GGC ACA TCA TGG	TGG GAG CTG G				TCGGAGGGATACGAG	CTGTC	GAC	1
Id3+/+	CD24low	GCA GTC TGG		GGC ACA TCA TGG	TGG GAG CT			T	ATCGGAGGGATACGAG		CT ACC GAC	1
Id3+/+	CD24low	GCA GTC TGG	GCA	TCA GGC ACA TCA TGG	TGG GAG CTG				ATCGGAGGGATACGAG		CT ACC GAC	1	WT TG
Id3+/+	CD24low	GCA GTC TGG AT	G	GGC ACA TCA TGG	TGG GAG C			AT	ATCGGAGGGATACGAG		CT ACC GAC	1
Id3+/+	CD24low	GCA GTC TGG		TCA GGC ACA TCA TGG	TGG GAG CTG G			C	CGGAGGGATACGAG		CT ACC GAC	1
Id3+/+	CD24low	GCA GTC TGG ATA A	GACGAC	CA GGC ACA TCA TGG	TGG GAG CTG G		ATGGC			TTCCCCTT	T ACC GAC	1
Id3+/+	CD24low	GCA GTC TGG	GCCAGA	TCA GGC ACA TCA TGG	TGG GAG C	CGC	AT		ATCGGAGGGATACGAG	CTGTCC	CC GAC	1
Id3+/+	CD24low	GCA GTC TGG A	CA	TCA GGC ACA TCA TGG	TGG GAG CTG G	CGACTC			GAGGGAT	CCCCG	CT ACC GAC	1
Id3+/+	CD24low	GCA GTC TGG ATA AA	GGTAGAGCGA	TCA GGC ACA TCA TGG	TGG GAG C	GTGT			CGGAGGGATACGAG		CT ACC GAC	1
Id3+/+	CD24low	GCA GTC TGG A	AA	TCA GGC ACA TCA TGG	TGG GAG CTG G	CTA			GGGAT	GCAG	CT ACC GAC	1
Id3+/+	CD24low	GCA GTC TGG A	GA	TCA GGC ACA TCA TGG	TGG GAG CTG	A	AT		ATCGGAGGGATAC	CCCCGA	CT ACC GAC	1
Id3+/+	CD24low	GCA GTC TGG ATA	C	CA GGC ACA TCA TGG	TGG GAG CT			A	ATCGGAGGGATACGAG	GA	ACC GAC	1
Id3+/+	CD24low	GCA GTC TGG		TCA GGC ACA TCA TGG	TGG GAG CT			T	ATCGGAGGGATACGAG	CTC	CC GAC	1
Id3+/+	CD24low	GCA GTC TGG	GGA	TCA GGC ACA TCA TGG	TGG GAG CTG			AC	CGGAGGGATACGAG		CT ACC GAC	1
Id3+/+	CD24low	GCA GTC TGG	GGA	TCA GGC ACA TCA TGG	TGG GAG CT	CC	AT		ATCGGAGGGATACGAG	CCC	CC GAC	1
Id3+/+	CD24low	GCA GTC TGG AT	TC	CA GGC ACA TCA TGG	TGG GAG CTG G			TG	GGAGGGATACGAG	CTG	CC GAC	1
Id3+/+	CD24low	GCA GTC T	CCCGGGGA	TCA GGC ACA TCA TGG	TGG GAG CTG	AAT	ATGGCATAT		ATCGGAGGGATACGAG		CT ACC GAC	1
Id3+/+	CD24low	GCA GTC TGG	TCCAAA	TCA GGC ACA TCA TGG	TGG GAG CTG G	AAGGGG			TCGGAGGGATACG	GGGGG	CT ACC GAC	1
Id3+/+	CD24low	GCA GTC TGG	GTA	TCA GGC ACA TCA TGG	TGG GAG CTG G			GAAG		TCCCCCCT	CT ACC GAC	1
Id3+/+	CD24low	GCA GTC TGG ATA	G	CA GGC ACA TCA TGG	TGG GAG CT	AAT	ATGGC	GCAAT	ATCGGAGGGATACGAG	CTTGG	GAC	1
Id3+/+	CD24low	GCA GTC TGG A	GA	TCA GGC ACA TCA TGG	TGG GAG CTG G	CCT	ATGGCAT		ATCGGAGGGAT	CCG	CT ACC GAC	1
Id3+/+	CD24low	GCA GTC TGG ATA	GG	A GGC ACA TCA TGG	TGG GAG CTG G			C	CGGAGGGATAC	TCT	CT ACC GAC	1
Id3+/+	CD24low	GCA GTC TGG	GGA	TCA GGC ACA TCA TGG	TGG GAG	GCC	AT		ATCGGA	TG	CT ACC GAC	1
Id3+/+	CD24low	GCA GTC TGG		TCA GGC ACA TCA TGG	TGG GAG C			AT	ATCGGAGGGATACGAG		CT ACC GAC	1
Id3+/+	CD24low	GCA GTC TGG A	GA	GGC ACA TCA TGG	TGG GAG CTG G			CA	GGAGGGATACGAG		CT ACC GAC	1
												37
Genotype	CD24 exp	Vg1	P/N	Jg4	Vd6.3	P/N	Dd1	P/N	Dd2	P/N	Jd1	# observed
Id3-/-	CD24low	GCA GTC TGG	ACC	TCA GGC ACA TCA TGG	TGG GAG CT			T	ATCGGAGGGATACGAG		CT ACC GAC	10
Id3-/-	CD24low	GCA GTC TGG		GGC ACA TCA TGG	TGG GAG C			AT	ATCGGAGGGATACGAG		CT ACC GAC	6
Id3-/-	CD24low	GCA GTC TGG ATA		GGC ACA TCA TGG	TGG GAG CT			T	ATCGGAGGGATACGAG		CT ACC GAC	5
Id3-/-	CD24low	GCA GTC TGG		GGC ACA TCA TGG	TGG GAG CTG G				TCGGAGGGATACGAG		CT ACC GAC	3
Id3-/-	CD24low	GCA GTC TGG ATA		GGC ACA TCA TGG	TGG GAG C			AT	ATCGGAGGGATACGAG		CT ACC GAC	3	KO TG
Id3-/-	CD24low	GCA GTC TGG		GGC ACA TCA TGG	TGG GAG			T	GGAGGGATACGA		CT ACC GAC	1
Id3-/-	CD24low	GCA GTC TGG		TCA GGC ACA TCA TGG	TGG GAG			T	GGAGGGATACGA		CT ACC GAC	1
Id3-/-	CD24low	GCA GTC TGG		TCA GGC ACA TCA TGG	TGG GAG CTG				ATCGGAGGGATACGA	C	CT ACC GAC	1
												30
