# Supplementary material for: E proteins control the development of NKγδT cells through their invariant T cell receptor
Source: Nat Commun. 2024 Jun 13;15:5078. doi: 10.1038/s41467-024-49496-3 (PMC11176164; doi:10.1038/s41467-024-49496-3)
Supplement: Supplementary file 6 — Source Data [file 41467_2024_49496_MOESM6_ESM.xlsx]

## Sheet: Figure 1
Figure 1
B
	Thymus
	Vγ1.1+								Vγ2+
	Frequency				Number of cells				Frequency				Number of cells
	Id3 +/+	Id3 +/-	Id3 -/-		Id3 +/+	Id3 +/-	Id3 -/-		Id3 +/+	Id3 +/-	Id3 -/-		Id3 +/+	Id3 +/-	Id3 -/-
	0.85	2.63	14.3		0.14656	0.4284	11.7385		4.78	4.69	3.76		2.26	0.425368	0.096
	1.32	0.58	43.1		0.28152	0.290311	11		5.52	4.62	0.87		0.358469	0.380205	0.183
	1.22	1.76	59.2		0.295872	0.329304	15.1983		5.77	4.29	1.24		0.422542	0.38608	0.217766
Mean	1.13	1.65667	38.8667		0.241317	0.349338	12.6456		5.35667	4.53333	1.95667		1.01367	0.397218	0.165589
S.D.	0.479679	0.857453	26.1677		0.88191	0.827375	5.6286		1.73017	1.27862	1.28425		1.01023	0.801642	0.918634
n	3	3	3		3	3	3		3	3	3		3	3	3
D
	Spleen
	Vγ1.1+								Vγ2+
	Frequency				Number of cells				Frequency				Number of cells
	Id3 +/+	Id3 +/-	Id3 -/-		Id3 +/+	Id3 +/-	Id3 -/-		Id3 +/+	Id3 +/-	Id3 -/-		Id3 +/+	Id3 +/-	Id3 -/-
	0.051	0.036	36.2		0.00561	0.00297	4.62		0.33	0.36	0.13		0.000927	0.00049	0.0022
	0.029	0.46	39.1		0.0088	0.0267	3.84		0.45	0.41	0.15		0.000285	0.000438	0.0037
	0.29	0.94	14.3		0.021	0.021	1.93		0.48	0.49	0.11		0.000555	0.0002	0.0034
Mean	0.123333	0.478667	29.8667		0.0118033	0.01689	3.46333		0.42	0.42	0.13		0.000589	0.000376	0.0031
S.D.	0.945748	0.845571	17.7961		0.99412	0.991607	1.34621		0.792654	0.791812	0.935143		0.999706	0.999812	0.99845
n	3	3	3		3	3	3		3	3	3		3	3	3
F
	Skin
	Vγ3+								Vγ2+
	Frequency				Number of cells				Frequency				Number of cells
	Id3 +/+	Id3 +/-	Id3 -/-		Id3 +/+	Id3 +/-	Id3 -/-		Id3 +/+	Id3 +/-	Id3 -/-		Id3 +/+	Id3 +/-	Id3 -/-
	2.68	0.44	7.17		0.024	0.034	0.0119		79.6	82.3	82.3		0.000927	0.00049	0.0022
	3.51	1.45	14.7		0.03	0.036	0.004		84.1	84.1	84.1		0.000285	0.000438	0.0037
	1.39	0.65	18.1		0.033	0.0346	0.0047		86.32	85	85		0.000555	0.0002	0.0034
Mean	2.52667	0.846667	13.3233		0.029	0.0348667	0.00686667		83.34	83.8	83.8		0.000589	0.000376	0.0031
S.D.	0.756241	0.722426	7.27412		0.881464	0.982567	0.996573		40.766	40.9154	40.9154		0.999706	0.999812	0.99845
n	3	3	3		3	3	3		3	3	3		3	3	3

## Sheet: Figure 2
Figure 2
B
	Total thymocytes
	Id3 +/+					Id3 +/-					Id3 -/-
	15.5	16.5	17.5	18.5	19.5	15.5	16.5	17.5	18.5	19.5	15.5	16.5	17.5	18.5	19.5
	0.075	0.1	0.28	0.4	0.61	0.068	0.1	0.1	0.43	0.43	0.065	0.1	0.22	0.4	0.58
	0.07	0.12	0.25	0.45	0.67	0.074	0.11	0.11	0.45	0.45	0.073	0.1	0.23	0.41	0.64
	0.067	0.13	0.25	0.5	0.7	0.07	0.12	0.12	0.45	0.45	0.068	0.12	0.28	0.42	0.61
	0.065	0.13	0.27	0.47	0.71	0.07	0.11	0.11	0.46	0.46	0.07	0.12	0.25	0.47	0.64
Mean
S.D.
n	4	4	4	4	4	4	4	4	4	4	4	4	4	4	4
	Vγ3+ thymoctyes
	Id3 +/+					Id3 +/-					Id3 -/-
	15.5	16.5	17.5	18.5	19.5	15.5	16.5	17.5	18.5	19.5	15.5	16.5	17.5	18.5	19.5
	0.0006	0.0038	0.0088	0.01	0.0175	0.000595	0.0033	0.0078	0.0119	0.0097	0.00049	0.00227	0.0037	0.0026	0.003
	0.00056	0.00558	0.0125	0.008	0.0144	0.000674	0.0047	0.013	0.011	0.01	0.000611	0.0024	0.00299	0.00196	0.00314
	0.00052	0.0034	0.0121	0.0095	0.0169	0.00085	0.0042	0.0098	0.008	0.013	0.0004	0.00243	0.0046	0.0026	0.0037
	0.00052	0.0036	0.015	0.0114	0.01	0.00072	0.0028	0.01	0.009	0.0138	0.000375	0.002	0.00359	0.0036	0.004
Mean	0.00055	0.004095	0.0121	0.009725	0.0147	0.00070975	0.00375	0.01015	0.009975	0.011625	0.000469	0.002275	0.00372	0.00269	0.00346
S.D.	1.34139	1.33981	1.33623	1.33729	1.33507	1.34132	1.33996	1.3371	1.33718	1.33644	1.34143	1.34062	1.33998	1.34044	1.34009
n	4	4	4	4	4	4	4	4	4	4	4	4	4	4	4
	Frequency Vγ3+ thymoctyes
	Id3 +/+					Id3 +/-					Id3 -/-
	15.5	16.5	17.5	18.5	19.5	15.5	16.5	17.5	18.5	19.5	15.5	16.5	17.5	18.5	19.5
	0.74	4.36	9.65	15	27.7	0.82	3.81	11	16.8	12.9	0.8	2.54	4.71	9.15	3.74
	0.74	5.41	10.7	10.3	20.2	0.9	4.38	15.1	10	11	0.81	2.51	4.05	4.03	3.55
	0.67	2.66	10.5	11.1	22	1.2	3.43	12.1	12.2	15.2	0.85	2.67	6.75	5.04	5.76
	0.68	2.54	13	12.2	14	1.02	2.45	14.8	7.93	17.5	0.42	1.5	7.25	6.42	8.1
Mean	0.7075	3.7425	10.9625	12.15	20.975	0.985	3.5175	13.25	11.7325	14.15	0.72	2.305	5.69	6.16	5.2875
S.D.	1.02576	1.24707	3.77088	4.46173	9.40755	0.912425	0.740088	5.16591	5.10793	5.55131	1.03442	0.562343	1.8025	2.38681	2.10554
n	4	4	4	4	4	4	4	4	4	4	4	4	4	4	4
C
	Frequency CD122+ Vγ3+ thymoctyes
	Id3 +/+			Id3 +/-			Id3 -/-
	15.5	16.5	17.5	15.5	16.5	17.5	15.5	16.5	17.5
	39.2	64.4	70.6	29.1	55.6	72	17.2	39.4	48.3
	31.8	69.1	70.4	30.9	56.2	75.6	14.6	32.6	39.6
	31.8	61.1	60	49.6	54.3	74.2	25	32.7	64
	35.4	54	56.4	41.8	53.1	74.2	19.4	25.8
Mean	34.55	62.15	64.35	37.85	54.8	74	19.05	32.625	50.6333
S.D.	14.4377	27.0179	28.1463	17.6787	23.1966	31.7783	8.13683	14.0943	26.3296
n	4	4	4	4	4	4	4	4	3

## Sheet: Figure 4
Figure 4
D
	Frequency of TCRδ+ cells						Number of TCRδ+ cells						Number of Vγ1.1+Vδ6.3+ cells						Number of PLZF+ Vγ1.1+ cells
	WT			KO			WT			KO			WT			KO			WT			KO
	Id3 +/+	Id3 -/-		Id3 +/+	Id3 -/-		Id3 +/+	Id3 -/-		Id3 +/+	Id3 -/-		Id3 +/+	Id3 -/-		Id3 +/+	Id3 -/-		Id3 +/+	Id3 -/-		Id3 +/+	Id3 -/-
	1.99	45.1		3.68	82.1		0.74	6.8		2.3	9.9		0.6	6.1		1.9	8.8		0.57	6.2		1.7	9.6
	2.02	75.9		4.83	55.7		0.69	9.2		2.4	4.5		0.56	9.2		2.2	1.5		0.53	7.3		2.1	3.8
	3.86	57.8		7.18	84.3		0.85	2.3		0.97	28.2		0.66	2.2		0.88	22.2		0.68	1.2		0.88	25.5
	2.59	47.6		2.35	65.8		0.74	5.3		0.45	11.1		0.67	4.9		0.38	10.8		0.68	3.9		0.38	10.2
	2.18	26.9		6.12	44.9		0.08	2.6		1.3	11.8		0.04	2.3		0.99	11.4		0.04	2.2		0.79	10.2
	3.27	67.7		6.08	58.6		0.21	7.1		0.46	4.5		0.18	7		0.41	3.5		0.18	6.7		0.39	2.4
	2.19	17.9		15.7	81.6		0.68	0.78		0.42	11.3		0.59	0.74		0.33	10.9		0.55	0.67		0.27	7.7
	3.12	12.9		5.74	25.7		1	1.4		1.1	3.7		0.82	1.2		1	3.5		0.79	1.1		0.99	2.3
	1.7			3.24	51.2		0.26			1.2	15.8		0.22			0.94	9.4		0.2			0.88	11.4
	1.6			5.18			0.33			0.84			0.28			0.75			0.27			0.61
	5.21			5.65			0.73			0.25			0.54			0.23			0.56			0.22
	5.63						0.64						0.51						0.51
	3.41						0.26						0.17						0.17
	1.38						0.1						0.05						0.07
Mean	2.86786	43.975		5.97727	61.1		0.522143	4.435		1.06273	11.2		0.420714	4.205		0.91	9.11111		0.414286	3.65875		0.837273	9.23333
S.D.	2.81125	24.8495		3.5533	24.9627		3.13212	3.01025		2.67114	7.20706		3.25723	3.00968		2.69272	5.81951		3.25849	2.79734		2.70506	6.66091
n	14	8		11	9		14	8		11	9		14	8		11	9		14	8		11	9

## Sheet: Figure 5
Figure 5
E
	Number of thymic TCRδ+ cells
	Δ430				Δ15-1				Δ15d-1
	+/+	+/Δ430	Δ430/Δ430		+/+	+/Δ15-1	Δ15-1/Δ15-1		+/+	+/Δ15d-1	Δ15d-1/Δ15d-1
	697997	372424	623471		330977	360958	317077		395734	468271	237904
	415810	408783	493561		418004	336708	463304		483041	768089	586732
	364630	265307	325962		330525	471395	129341		551074	384134	464227
	451786	222307	347693		425867	559354	171894		444787	444199	434296
	581345	415328	441162		537714	410058	168214		438509	396246	365666
	458989	602381	437556		358560	477364	120597		498301	457813	376528
		401587	414140		133652	543640	185464		369424	542605	467570
		480937	682013		141228	451521			250488	385274	389023
			522588		189075	452352				458496	284172
					222099	118086				367752	494555
						190945				310864
						72668.2				304776
						224305				236174
						166458
						227316
Mean	495093	396132	476460		308770	337542	222270		428920	424976	410067
S.D.	122552	118431	118405		134197	159279	124414		92186	131171	102309
n	6	8	9		10	15	7		8	13	10
	Number of thymic Vγ1.1+Vδ6.3+ cells
	Δ430				Δ15-1				Δ15d-1
	+/+	+/Δ430	Δ430/Δ430		+/+	+/Δ15-1	Δ15-1/Δ15-1		+/+	+/Δ15d-1	Δ15d-1/Δ15d-1
	88645.6	20744	1122.25		27107	37539.6	20483.2		34943.3	23928.7	2260.09
	51560.4	35727.7	839.053		36282.7	33132.1	38037.2		38691.6	53689.4	704.078
	39380	15255.1	0		21748.5	34836.1	9842.83		45022.7	24238.9	510.65
	56021.4	12226.9	0		40457.3	38371.7	11448.1		45813.1	28339.9	11291.7
	40287.2	15616.3	617.627		51835.7	26325.7	11539.5		60514.2	19772.7	10567.8
	27539.4	28552.8	0		17820.4	35706.8	6994.63		54314.9	14878.9	17470.9
		14256.4	704.038		15904.6	41207.9	10423.1		32657	27781.4	7621.4
		10436.3	886.617		10422.6	33502.9			18135.3	31245.8	7391.43
			0		21176.4	27050.7				14488.5	8127.32
					17212.7	8218.77				20520.6	6033.57
						11800.4				19553.4
						4236.55				15208.3
						16015.4				4841.57
						10819.8
						21731.4
Mean	50572	19102	463.3		25997	25366	15538		41262	22961	7198
S.D.	21175	8793	460.3		12968	12340	10762		13263	11622	5243
n	6	8	9		10	15	7		8	13	10
F
	Number of thymic TCRδ+ cells
	Lck x Δ430			Lck x Δ15-1			Δ15d-1
	Lck N	Lck P		Lck N	Lck P		Lck N	Lck P
	548571	462317		653234	8870680		250309	5550098
	540948	1083588		670656	8367590		419580	3234874
	564788	496506		569670	4968216		341349	3067384
	395208	526687		512847	4887242		696263	3832466
	639039	619592		338950	3935462		604675	10591417
	510145	576702		614369	4485888		357843	6061810
	461298	299678		920236	4833976		539878	2754425
	749969	501304					330538	3490301
	610908						474725	3935140
							749250	3923558
							354969	2541132
							297484
							645194
							387304
							441158
							173107
Mean	557875	570797		611423	5764151		441477	4452964
S.D.	102948	227702		176226	1986378		164942	2308171
n	9	8		7	7		16	11
	Number of thymic Vγ1.1+ cells
	Lck x Δ430			Lck x Δ15-1			Δ15d-1
	Lck N	Lck P		Lck N	Lck P		Lck N	Lck P
	70217.1	105408		192704	8365051		62076.7	5117191
	94665.8	282817		232718	8108195		138461	3034311
	76246.4	72489.9		166913	4759551		86020	2923217
	71137.4	98490.5		70260	4721076		202612	3602518
	123974	128256		67790	3640303		209822	10210126
	93866.7	207613		121645	4194305		71568.6	5716286
	134238	91701.6		260427	4476262		108516	2633230
	253490	131843					134198	3336728
	189992						156184	3817086
							189560	3798005
							84127.6	2464898
							75560.9
							234851
							96438.7
							147347
							54009.3
Mean	123092	139827		158922	5466392		128210	4241236
S.D.	62205	70693		75839	1930873		57505	2216034
n	9	8		7	7		16	11

## Sheet: Figure 6
Figure 6
B
	Number of thymic TCRδ+ cells
	ΔE				ΔE3				mE3				ΔE1
	+/+	+/ΔE	ΔE/ΔE		+/+	+/ΔE3	ΔE3/ΔE3		+/+	+/mE3	mE3/mE3		+/+	+/ΔE1	ΔE1/ΔE1
	504346	424535	414495		557441	512538	676644		585757	357365	438950		993508	872018	636485
	537302	248352	736543		495291	519912	859254		791688	511473	505331		638864	707095	500095
	768697	670550	453146		422623	544362	504221		482815	602986	545897		614671	363591	362976
	623445	617136	439392		494813	507960	513216		263635	544464	496205		377244	521107	470903
	254984	598699	433210		303008	613238	461864		575986	350683	688435		466631	458035	465192
	557441	441746	567720		576816	563744	512502		603557	405173	509188		584122	345247	433702
	445658	397363	524832		348549	640237	378166			262012	608118		312589	500976	473779
	472343	510127	365731		340290	563178	415197			276014			379400	635443	423306
	488540	484754	394330		382848	389722	225938			765484				633853	429408
	585446	304403				347803	406846							272506	367013
	367382	377784				549642								325094	361428
	587812	588058				487005									401348
	248556					367534									288077
	437556					348042
						451020
						468518
						436487
Mean	491393	471959	481044		435742	488879	495385		550573	452850	541732		545879	512270	431824
S.D.	139977	130505	114431		99404	89109	172459		173062	166444	82631		217804	185203	84911
n	14	12	9		9	17	10		6	9	7		8	11	13
	Frequency of thymic Vγ1.1+Vδ6.3+ cells
	ΔE				ΔE3				mE3				ΔE1
	+/+	+/ΔE	ΔE/ΔE		+/+	+/ΔE3	ΔE3/ΔE3		+/+	+/mE3	mE3/mE3		+/+	+/ΔE1	ΔE1/ΔE1
	8.15	4.99	3.44		6.51	7.97	5.49		9.5	5.65	3.75		9.96	7.46	1.89
	5.85	5.56	2.57		6.6	4.17	5.4		7.82	7.93	2.9		12	7.93	7.78
	7.81	4.83	6.89		8.45	5.68	5.43		9.5	5.27	3.07		22.3	8.63	8.03
	6.95	4.94	3.9		8.9	6.65	6.62		12.8	5.56	3.23		10.3	8.23	7.57
	7.99	4.18	3.15		7.19	6	8.18		9.46	9.09	4.85		5.27	6.19	4.96
	6.47	4.26	4.25		8.98	6.48	8.16		10.6	9.61	3.14		11.2	6.67	12.2
	7.42	6.11	3.77		14	5.11	6.97			6.82	2.55		9.98	7.38	6.15
	10.5	8.25	6		9.82	9.07	4.94			10.9			8.19	5.21	9.33
	8.43	9.7	6.86		9.12	8.72	7.66			6.7				6.91	6.2
	9.51	10.3				7.4	3.97							11.8	5.1
	15.1	10.1				8.37								5.77	5.85
	13.7	11				8.1									5.44
	25.4					8.3									6.67
	9.12					10.6
						9.93
						6.92
						8.03
Mean	10.17	7.018	4.537		8.841	7.5	6.282		9.947	7.503	3.356		11.15	7.471	6.705
S.D.	5.1	2.64	1.626		2.264	1.699	1.449		1.657	2	0.7516		4.955	1.774	2.457
n	14	12	9		9	17	10		6	9	7		8	11	13
	Number of thymic Vγ1.1+Vδ6.3+ cells
	ΔE				ΔE3				mE3				ΔE1
	+/+	+/ΔE	ΔE/ΔE		+/+	+/ΔE3	ΔE3/ΔE3		+/+	+/mE3	mE3/mE3		+/+	+/ΔE1	ΔE1/ΔE1
	41104.2	21184.3	14258.6		36289.4	40849.3	37147.8		55647	20191.1	16460.6		98953.4	65052.5	12029.6
	31432.2	13808.4	18929.2		32689.2	21680.3	46399.7		61910	40559.8	14654.6		76663.6	56072.7	38907.4
	60035.2	32387.6	31221.8		35711.6	30919.8	27379.2		45867.4	31777.3	16759		137072	31377.9	29147
	43329.4	30486.5	17136.3		44038.3	33779.3	33974.9		33745.3	30272.2	16027.4		38856.1	42887.1	35647.4
	20373.2	25025.6	13646.1		21786.3	36794.3	37780.5		54488.2	31877.1	33389.1		24591.4	28352.4	23073.5
	36066.4	18818.4	24128.1		51798.1	36530.6	41820.1		63977	38937.1	15988.5		65421.7	23028	52911.7
	33067.8	24278.9	19786.2		48796.9	32716.1	26358.1			17869.2	15507		31196.4	36972	29137.4
	49596	42085.5	21943.9		33416.5	51080.3	20510.7			30085.5			31072.8	33106.6	39494.5
	41183.9	47021.1	27051		34915.7	33983.7	17306.8			51287.4				43799.3	26623.3
	55675.9	31353.5				25737.4	16151.8							32155.7	18717.7
	55474.7	38156.2				46005.1								18758	21143.6
	80530.2	64686.3				39447.4									21833.3
	63133.1					30505.3									19214.7
	39905.1					36892.5
						44786.2
						32421.5
						35049.9
Mean	46493	32441	20900		37716	35834	30483		52606	32540	18398		62978	37415	28299
S.D.	15447	14026	5830		9168	7251	10524		11223	10226	6645		39751	13794	11035
n	14	12	9		9	17	10		6	9	7		8	11	13

## Sheet: Extended Data Figure 1
Extended Data Figure 1
B
	Number of Vγ1+
	Id3 +/+		Id3 +/-		Id3 -/-
	18.5	19.5	18.5	19.5	18.5	19.5
	0.000821	0.00184	0.00127	0.00088	0.00064	0.00135
	0.00097	0.001	0.0011	0.001	0.00069	0.00119
	0.0014	0.001	0.001	0.0019	0.000588	0.0009
	0.0011	0.00109	0.00062	0.00196	0.00064	0.001
Mean	0.00107275	0.0012325	0.0009975	0.001435	0.0006395	0.00111
S.D.	1.34116	1.34109	1.34119	1.341	1.34135	1.34114
n	4	4	4	4	4	4
D
	Frequency Vγ3+CD4+CD8+
	Id3 +/+			Id3 +/-			Id3 -/-
	17.5	18.5	19.5	17.5	18.5	19.5	17.5	18.5	19.5
	9.65	15	27.7	11	16.8	12.9	4.71	9.15	3.74
	10.7	10.3	20.2	15.1	10	11	4.05	4.03	3.55
	10.5	11.1	22	12.1	12.2	15.2	6.75	5.04	5.76
	13	12.2	14	14.8	7.93	17.5	7.25	6.42	8.1
Mean	10.9625	12.15	20.975	13.25	11.7325	14.15	5.69	6.16	7.96982
S.D.	3.77088	4.46173	9.40755	4.90561	5.10793	5.55131	1.8025	2.38681	2.10554
n	4	4	4	4	4	4	4	4	4

## Sheet: Extended Data Figure 3
Extended Data Figure 3
B
	ZsGreen+
	WT			KO
	Id3 +/+	Id3 fl/fl		Id3 +/+	Id3 fl/fl
	4.29	33.8		23.9	16.2
	4.71	20.8		32.6	27.7
	28			7.12	11.7
	26.8	4.08		18.9	8.19
	6.55	16.7		28.6	24.9
	18.1	12.6		18.3	24.5
	30.3	2.1		6.86	9.12
	29.3	6.23		4.49	34.8
	9.38			20.3	18.9
	19.7
Mean	17.713	13.7586		17.8967	19.5567
S.D.	10.69	11.1618		9.94622	9.10502
n	10	7		9	9
C
	Number of thymic TCRδ+ cells								Number of thymic Vγ1.1+Vδ6.3+ cells								Number of thymic PLZF+ cells
	WT			KO					WT			KO					WT			KO
	Id3 +/+	Id3 fl/fl		Id3 +/+	Id3 fl/fl				Id3 +/+	Id3 fl/fl		Id3 +/+	Id3 fl/fl				Id3 +/+	Id3 fl/fl		Id3 +/+	Id3 fl/fl
	265388	165461		1545869	412973				238849	152058		1368094	383652				49223.4	85906.1		357175	333393
	118908	573671		534774	1949132				100953	547282		456162	1682101				232161	386132		695550	1013478
	734873	194264		1712441	2096161				654037	165124		1524072	1767064				261970			729247	470023
	66330.5	548595		878651	850053				57773.9	464660		826810	793099				262213	133090		1109524	1347363
	355774	123077		762919	1288881				305610	103877		711804	1190926				19158.9	538526		804575	712203
	338693	1427306		1735406	1369574				283825	1305985		1593103	1254530				95299.8	1130983		1365289	1546586
	28828.8	1539683		878296	546981				20295.5	1396492		770266	509786				128698	149930		1172012	1498470
	75435.4			1046108	1861786				57330.9			913252	1675607				53145.7	1207966		922028	1076386
	98826			1166085	3859682				69672.3			1063470	3604943				64028.9			622116	3377832
	173342								134340								634416
Mean	225640	653151		1.14006e+06	1.58169e+06			Mean	192269	590783		1.02523e+06	1.42908e+06			Mean	180032	518933		864169	1.26397e+06
S.D.	212785	596085		433258	1.04702e+06			S.D.	191260	546080		392003	961970			S.D.	184093	472571		311299	902007
n	10	7		9	9			n	10	7		9	9			n	10	7		9	9
D
	Number of splenic TCRδ+ cells								Number of splenic Vγ1.1+Vδ6.3+ cells								Number of splenic PLZF+ cells
	WT			KO					WT			KO					WT			KO
	Id3 +/+	Id3 fl/fl		Id3 +/+	Id3 fl/fl				Id3 +/+	Id3 fl/fl		Id3 +/+	Id3 fl/fl				Id3 +/+	Id3 fl/fl		Id3 +/+	Id3 fl/fl
	220560	745212		638392	895490				41244.6	391982		364522	591023				10022.4	73532.1		211422	382983
	473536	1533025		750589	1345344				125961	1071584		463864	955194				16759.7	18742.4		191097	332052
	449696	237452		612774	770537				121868	120150		327221	500078				31238.2	48079.2		303831	677853
	445204	253662		1686470	1152360				90821.7	98928.3		1283404	953002				48788.1	61661.1		207310	290426
	233977	474608		1864411	581493				57792.2	151874		1288308	399486				25157.6	135625		449828	642536
	684615	189673		2081583	2313242				247830	48935.7		1373845	1799702				43994.2			1074209	704933
	647028	387090		1572678	672077				246518	197416		1026958	454996				116849	259100		680874	752871
	272788			504904	1012220				95475.8			308496	762202				90458.1	773684		998439	366272
	358794			979506	1067418				138853			631781	836856				80534.9			1034505	1430763
	589117								142566								53034.7
Mean	437531	545817		1.18792e+06	1.09002e+06			Mean	130893	297267		785378	805838			Mean	51683.8	195775		572391	620077
S.D.	167090	474673		611028	517820			S.D.	69593.7	358707		453739	427557			S.D.	34526.6	266987		379929	353226
n	10	7		9	9			n	10	7		9	9			n	10	7		9	9
E
	Frequency of IL-4+IFNγ+ Vγ1.1Vδ6.3 cells								Number of IL-4+IFNγ+ Vγ1.1Vδ6.3 cells
	WT			KO					WT			KO
	Id3 +/+	Id3 fl/fl		Id3 +/+	Id3 fl/fl				Id3 +/+	Id3 fl/fl		Id3 +/+	Id3 fl/fl
	19.8	30.6		45.2	38.4				50058.8	21297		350787	262585
	26.8	12.5		35.4	40.4				19659.2	24367.8		1490.04	140462
	13.2			44	40.4				48609.1	25745.1		186166	66946.4
	28.6	27.4		44.8	53.9				13648.6	31481.3		0	154138
	18.4	16.7		46.2	35.5				14389.5	1866.68		156797	78737.2
	15.8	7.59		46	42.5				5739.88	62221.1		660.541	87457.8
	16.4	41.3		34.2	38.7				6228.12	179807		71477.1	106057
	30.9	47.1		33.4	59.8				37109.4			109278	129419
	15.3			33.5	36.2				26938.1			52363	67867.1
	23								18054.2
Mean	20.82	26.17		40.3	42.8667			Mean	24043.5	49540.9		103224	121519
S.D.	6.17176	14.7755		5.91946	8.34266			S.D.	16221.1	60175.8		115213	61716.1
n	10	7		9	9			n	10	7		9	9

## Sheet: Extended Data Figure 4
Extended Data Figure 4
B
	Number of Vγ1.1+Vδ6.3+ cells
	WT						KO
	D3	D6	D9	D12	D15	D18	D3	D6	D9	D12	D15	D18
	1.54768	126.457	41.0144	77.7394	29.1437	31.6017	40.7946	955.111	141.244	174.315	80.83	28.9104
	5.8921	209.905	58.6831	113.347	46.8156	32.3657	33.9519	919.764	137.494	151.087	63.4705	15.6339
	7.42671	7.18579	33.9266	66.1016	66.7948	24.615	25.7017	52.9303	145.13	187.757	136.035	22.0042
	7.01194	4.66928	30.1089	50.5583	32.3443	6.43674	59.2256	33.2893	162.011	142.582	98.5248	7.25157
	0.038957	39.9812	47.6213	48.2575	13.7711	14.9345	3.74708	483.712	254.882	259.021	38.9625	9.53684
	0.033196	32.1762	49.6548	126.248	33.7917	18.9374	0.234475	100.867	149.241	221.745	53.8617	25.3895
Mean	3.65843	70.0624	43.5015	80.3753	37.1102	21.4819	27.2759	424.279	165	189.418	78.6141	18.1211
S.D.	3.49667	81.6164	10.607	32.6273	17.9849	10.0636	22.5186	430.393	44.8372	44.2345	34.9651	8.74461
n	6	6	6	6	6	6	6	6	6	6	6	6
C
	Frequency of CD73+ Vγ1.1Vδ6.3 cells
	WT						KO
	D3	D6	D9	D12	D15	D18	D3	D6	D9	D12	D15	D18
	0	3.25	5.51	6.06	9.36	12	0.15	6.04	17.5	20.2	28	27.2
	0.64	2.4	10.5	8.84	7.52	10.9	0.32	2.63	10.1	9.8	19.7	14.8
	0.74	2.09	5.63	3.32	4.24	23.7	0.44	1.92	4.1	3.53	5.4	13.7
	1.83	3.12	3.71	0.67	5.28	21.5	0.32	3.52	7.29	5.38	6.82	16.2
	4.76	0.93	3.5	2.92	8.75	6.95	0	2.42	10.1	9.16	18.5	15
	0	0.69	1.5	1.53	5.32	4.87	0	2.55	2.41	2.42	8.51	7.18
Mean	1.32833	2.08	5.05833	3.89	6.745	13.32	0.205	3.18	8.58333	8.415	14.4883	15.68
S.D.	1.8098	1.07774	3.06759	3.04681	2.09336	7.67118	0.183712	1.49397	5.36639	6.48651	8.97732	6.48672
n	6	6	6	6	6	6	6	6	6	6	6	6
D
	Frequency of PLZF+ Vγ1.1Vδ6.3 cells
	WT						KO
	D3	D6	D9	D12	D15	D18	D3	D6	D9	D12	D15	D18
	46.9	64.1	52.1	56.2	47.2	37.1	56.3	59.7	53.7	56.7	58.1	25.9
	51.8	62.8	58.5	76.9	52.8	29.1	57.1	53.5	55.5	58.5	43.7	28.3
	55.2	74.2	53.3	51.3	35.2	28.1	65.9	81.2	67.5	48.4	35.3	32.1
	55.5	67	55.5	45.7	27.8	25.8	56.4	81.8	45.3	49.6	24.5	16.2
	66.7	59.6	47.6	52.6	24.1	15.8	77.4	65.4	47.5	36.3	37.1	20.9
	85.7	85.6	51.9	52.5	24	17.6	82.8	63.6	43.8	42.1	32.2	24.8
Mean	60.3	68.8833	53.15	55.8667	35.1833	25.5833	65.9833	67.5333	52.2167	48.6	38.4833	24.7
S.D.	14.0498	9.56377	3.67791	10.8511	12.3058	7.88452	11.6419	11.564	8.80328	8.46404	11.4812	5.58319
n	6	6	6	6	6	6	6	6	6	6	6	6
E
	Number of Vγ1.1+Vδ6.3+ cells
	FL						BM
	D3	D6	D9	D12	D15	D18	D3	D6	D9	D12	D15	D18
	2764.26	85035.7	14748	30912.5	16282.1	13082.5	3303.7	85358.4	15794.8	68836.6	43484.8	12469
	2534.12	96149.9	19320.6	30662.6	16230.9	5286.85	4657.73	64479.7	14532.3	69219.6	39077.1	24779.9
	13676.9	3484.94	22389.1	29367.1	18987.1	4346.87	7884.41	2624.74	33388.9	43274	51993	36651.5
	18089.7	2524.5	23977.7	15717.2	9010.15	1097.49	15776.4	4163.13	50805.8	69367.7	44988.6	16933.5
	471.57	53274	28002.9	18567.6	3276.61	1399.41	102.035	2856.26	34137.8	47604.4	24269.7	9086.86
	22.5958	2078.21	12512.4	22228.7	6703.65	4434.12	56.6152	3198.86	24522.7	31927.7	15301.6	10029.4
Mean	6259.85	40424.5	20158.5	24575.9	11748.4	4941.2	5296.81	27113.5	28863.7	55038.3	36519.1	18325
S.D.	7661.14	43662.3	5822.96	6636.9	6289.12	4343.47	5921.88	37617.7	13599.8	16276.3	13903	10657.5
n	6	6	6	6	6	6	6	6	6	6	6	6
F
	Frequency of CD73+ Vγ1.1Vδ6.3 cells
	FL						BM
	D3	D6	D9	D12	D15	D18	D3	D6	D9	D12	D15	D18
	0.13	4.55	13.3	13.4	17.7	10.3	0.046	1.85	2.57	1.93	2.26	3.52
	0	1.82	6.74	5.06	8.51	8.64	0.018	1.4	1.68	1.38	1.35	1.83
	0.079	2.14	3.28	3.23	5.2	10.2	0.18	1.67	2.28	0.58	0.77	2.8
	0.43	3.28	5.64	4.34	9.4	9.97	0.018	1.56	1.59	0.5	1.1	3.13
	0.11	3.01	8.35	10.7	22.6	16.9	0	2.16	1.12	0.75	3.01	3.42
	0	3.23	2.53	2.6	9.22	8.66	0	1.82	0.64	0.81	1.62	1.97
Mean	0.124833	3.005	6.64	6.555	12.105	10.7783	0.0436667	1.74333	1.64667	0.991667	1.685	2.77833
S.D.	0.159148	0.965997	3.91079	4.42434	6.59837	3.09035	0.0688815	0.263717	0.713965	0.553874	0.822454	0.726455
n	6	6	6	6	6	6	6	6	6	6	6	6
G
	Frequency of PLZF+ Vγ1.1Vδ6.3 cells
	FL						BM
	D3	D6	D9	D12	D15	D18	D3	D6	D9	D12	D15	D18
	71.7	57.2	56.6	62.2	49.9	38.9	49	25.8	31.6	39.5	25.2	17.9
	69.1	52.9	53.7	60.3	40.9	34.8	47	30	36.5	52	31.5	16.6
	66.6	78	65.2	41.9	34.6	20.5	36.6	53.6	40.8	31.2	20.4	7.92
	65.2	83.3	54.8	38.4	32.2	16.9	39.4	52.1	46.4	30.1	20.4	12.1
	82.7	69.4	54.7	36.5	25.3	21.5	62.1	45.3	31.7	22.9	10.4	8.45
	88.3	60.6	57.2	35.1	37.8	27.8	57.2	46	36.7	22.3	12.8	14
Mean	73.9333	66.9	57.0333	45.7333	36.7833	26.7333	48.55	42.1333	37.2833	33	20.1167	12.8283
S.D.	9.39844	12.0681	4.20603	12.2485	8.33868	8.68531	9.87477	11.5741	5.65523	11.2374	7.79138	4.12582
n	6	6	6	6	6	6	6	6	6	6	6	6

## Sheet: Extended Data Figure 5
Extended Data Figure 5
A
	Thymic cellularity
	Δ430				Δ15-1				Δ15d-1
	+/+	+/Δ430	Δ430/Δ430		+/+	+/Δ15-1	Δ15-1/Δ15-1		+/+	+/Δ15d-1	Δ15d-1/Δ15d-1
	350000000	197000000	329000000		239000000	216000000	188000000		223000000	247000000	246000000
	199000000	242000000	262000000		222000000	226000000	334000000		257000000	385000000	328000000
	216000000	242000000	218000000		196000000	250000000	72000000		264000000	259000000	292000000
	216000000	149000000	218000000		305000000	312000000	91200000		250000000	235000000	199000000
	365000000	245000000	262000000		386000000	257000000	88800000		276000000	238000000	194000000
	355000000	403000000	259000000		300000000	319000000	67200000		218000000	271000000	202000000
		288000000	298000000		74400000	367000000	98400000		218000000	305000000	214000000
		269000000	403000000		88800000	266000000			168000000	204000000	206000000
			250000000		113000000	240000000				192000000	204000000
					118000000	62400000				185000000	262000000
						101000000				166000000
						38400000				180000000
						108000000				132000000
						93600000
						120000000
Mean	283500000	254375000	277666667		204220000	198426667	134228571		234250000	230692308	234700000
S.D.	80535086	73895559	58611006		105355333	102896671	96922748		34718254	66388233	46014611
n	6	8	9		10	15	7		8	13	10
C
	Thymic cellularity
	Lck x Δ430				Lck x Δ15-1				Δ15d-1
	Lck N	Lck P			Lck N	Lck P			Lck N	Lck P
	250000000	211000000			218000000	103000000			139000000	108000000
	175000000	374000000			192000000	81600000			168000000	72000000
	314000000	199000000			211000000	81600000			163000000	79200000
	132000000	204000000			223000000	69600000			290000000	108000000
	221000000	230000000			163000000	91200000			233000000	130000000
	197000000	252000000			228000000	96000000			199000000	158000000
	178000000	168000000			271000000	86400000			235000000	88800000
	221000000	211000000							144000000	101000000
	235000000								216000000	76800000
									300000000	76800000
									187000000	55200000
									166000000
									281000000
									185000000
									192000000
									91200000
Mean	213666667	231125000			215142857	87057143			199325000	95800000
S.D.	52038447	62578950			33233661	10924416			57692374	29367601
n	9	8			7	7			16	11
E
	Thymic cellularity
	ΔE				ΔE3				mE3				ΔE1
	+/+	+/ΔE	ΔE/ΔE		+/+	+/ΔE3	ΔE3/ΔE3		+/+	+/mE3	mE3/mE3		+/+	+/ΔE1	ΔE1/ΔE1
	230000000	266000000	245000000		254000000	245000000	271000000		346000000	276000000	276000000		257000000	230000000	228000000
	199000000	192000000	307000000		178000000	209000000	319000000		305000000	322000000	362000000		247000000	166000000	228000000
	266000000	250000000	151000000		163000000	218000000	254000000		348000000	288000000	305000000		187000000	158000000	182000000
	262000000	250000000	192000000		276000000	204000000	324000000		221000000	288000000	250000000		180000000	262000000	197000000
	151000000	276000000	192000000		235000000	257000000	274000000		322000000	252000000	346000000		214000000	230000000	187000000
	254000000	185000000	300000000		293000000	298000000	322000000		276000000	271000000	269000000		310000000	218000000	242000000
	204000000	307000000	240000000		293000000	238000000	254000000			175000000	254000000		185000000	336000000	298000000
	250000000	271000000	245000000		180000000	298000000	247000000			214000000			211000000	307000000	305000000
	259000000	305000000	288000000		154000000	245000000	175000000			350000000				293000000	216000000
	269000000	278000000				233000000	178000000							144000000	185000000
	264000000	254000000				346000000								163000000	173000000
	269000000	312000000				353000000									175000000
	209000000					307000000									132000000
	259000000					250000000
						286000000
						235000000
						199000000
Mean	238928571	262166667	240000000		225111111	260058824	261800000		303000000	270666667	294571429		223875000	227909091	211384615
S.D.	35495318	40568311	53586379		56908796	47061755	53640366		48357006	52761255	44593935		44894917	65893026	49360137
n	14	12	9		9	17	10		6	9	7		8	11	13
